# Supplementary material for: Metabolomic Profiling Reveals Distinct Signatures in Primary and Secondary Polycythemia
Source: Metabolites. 2025 Sep 22;15(9):630. doi: 10.3390/metabo15090630 (PMC12471915; doi:10.3390/metabo15090630)
Supplement: Supplementary file 1 [file metabolites-15-00630-s001.zip]

Archive with 1 entries (1 files):
- Tables S1-S2.pdf
